# Supplementary material for: Correlation analysis between morphologic characteristics of the thoracolumbar basivertebral foramen and Kummell’s disease in patients with osteoporosis using imaging techniques
Source: BMC Musculoskelet Disord. 2023 Jun 23;24:513. doi: 10.1186/s12891-023-06609-1 (PMC10288774; doi:10.1186/s12891-023-06609-1)
Supplement: Supplementary file 1 — Additional file 1. [file 12891_2023_6609_MOESM1_ESM.xlsx]

## Sheet: Group A
Number	Gender(F/M)	Age(Y)	BMI	T-value	Vertebral	Sagittal view			Horizontal view			Single/Multi-Port
						triangle	trapezoid	irregularity	triangle	trapezoid	irregularity	S
1	F	76	24.8	-3.6	T8	1				1		S
2	F	82	24	-4.1	T8		1				1	S
3	F	79	23.6	-4	T8			1	1			S
4	M	80	21.6	-4.9	T8			1			1	S
5	F	61	22.4	-3.2	T9		1		1			S
6	F	76	22.7	-4.4	T9			1			1	S
7	F	82	23.2	-3.1	T9	1				1		S
8	M	73	24.5	-3.9	T9			1			1	S
9	F	78	22.7	-4.7	T9		1		1			S
10	F	63	23.8	-3.2	T9			1			1	S
11	F	81	20.6	-4.1	T10	1			1			S
12	M	59	21.9	-3.8	T10		1		1			S
13	F	72	24.5	-3.1	T10			1			1	S
14	M	63	24.8	-4.1	T10		1			1		S
15	F	80	22.7	-3.3	T10		1			1		S
16	F	77	24.1	-3.7	T10	1					1	S
17	M	65	22.7	-4.2	T10			1		1		S
18	F	78	23.9	-3.6	T11	1					1	S
19	F	83	20.8	-3.9	T11			1		1		S
20	M	67	24	-4.4	T11	1			1		1	S
21	F	72	23.3	-4.2	T11		1				1	S
22	F	70	22.9	-4.1	T11		1					S
23	M	61	22	-3.7	T11			1			1	S
24	F	79	22.8	-3.3	T12			1	1			S
25	F	84	21.4	-3.8	T12	1					1	S
26	M	68	20.8	-4.6	T12		1				1	S
27	F	70	20.5	-3.7	T12			1		1		S
28	F	86	21.6	-4.1	T12			1	1			S
29	M	69	22.8	-4.2	T12		1		1			S
30	F	77	24.6	-3.9	T12		1			1		S
31	M	79	24.5	-3.2	T12			1			1	S
32	F	60	20.9	-4.7	T12	1					1	S
33	F	81	21.7	-4.2	T12		1				1	S
34	F	73	21	-3.6	T12		1			1		S
35	M	82	22.7	-3.9	T12		1				1	S
36	F	67	23.2	-4.7	T12	1					1	S
37	F	72	22.3	-4.1	L1		1		1			S
38	M	85	21.7	-4.8	L1	1				1		S
39	F	81	24.5	-3.7	L1		1				1	S
40	M	79	21.1	-4.4	L1			1	1			S
41	F	66	24.1	-4.3	L1			1	1			M
42	F	76	24.6	-3.2	L1	1					1	S
43	M	61	23.8	-4.9	L1		1			1		S
44	F	73	20.3	-3.6	L1		1				1	S
45	F	79	22.6	-3.8	L1			1		1		S
46	M	82	22.7	-4.5	L1	1					1	S
47	F	62	22.2	-4.2	L1		1				1	S
48	F	73	24.2	-3.1	L1		1		1			S
49	M	80	22.8	-4.5	L1	1					1	S
50	F	76	21.1	-3.7	L1		1				1	S
51	F	65	20.9	-3.6	L1			1			1	S
52	M	81	23.3	-4.2	L2	1			1			S
53	F	73	24.6	-3.4	L2			1		1		S
54	F	64	24.1	-3.9	L2	1					1	S
55	F	78	22.1	-4.7	L2			1			1	S
56	M	63	22.8	-4.4	L2		1			1		S
57	F	70	23.2	-4.2	L2		1				1	S
58	F	81	23.7	-4.6	L2	1			1			S
59	M	63	25	-4.5	L2			1		1		S
60	F	74	24.6	-5.1	L2		1				1	S
61	F	69	22.1	-4	L2		1				1	S
62	F	64	21.4	-3.8	L3	1					1	S
63	M	72	21.8	-4.5	L3			1		1		S
64	F	76	24.6	-4.6	L3			1			1	S
65	F	79	23.5	-4.2	L3		1		1			S
66	M	80	24.3	-3.6	L3		1				1	S
67	F	64	23.2	-3.9	L3			1			1	S
68	F	67	24.1	-4.6	L3		1			1		S
69	F	75	24.8	-3.8	L4	1			1			S
70	M	71	21.3	-3.1	L4		1				1	S
71	F	68	22.6	-4.9	L4		1		1			S
72	F	82	23.8	-4.3	L4			1			1	S
73	F	74	24.1	-4.1	L4	1			1			S
74	M	61	23.6	-3.2	L4			1		1		S
75	F	70	24.8	-4.9	L4			1			1	S
76	F	67	23.6	-4	L4		1				1	S
77	F	73	20.7	-3.5	L5	1				1		S
78	M	71	23.4	-4.4	L5						1	S
79	F	63	24.6	-4.8	L5			1			1	S
80	F	82	21.5	-5.2	L5	1					1	S
81	M	79	22.8	-3.6	L5		1			1		M
82	F	68	23.9	-4.7	L5		1		1			S
83	M	74	21.4	-2.9	L5			1			1	S

## Sheet: Group B
Number	Gender(F/M)	Age(Y)	BMI	T-value	Vertebral	Sagittal view			Horizontal view			Single/Multi-Port
						triangle	trapezoid	irregularity	triangle	trapezoid	irregularity
1	F	72	20.9	-4.2	T8		1		1			S
2	M	63	24.3	-3.7	T8	1				1		S
3	F	80	22.7	-3.9	T8	1				1		M
4	F	74	21.6	-4.5	T8			1			1	S
5	M	79	23.9	-3.6	T9	1				1		S
6	F	61	24.8	-4.7	T9	1			1			S
7	F	69	22.1	-3	T9		1				1	S
8	M	84	20	-3.4	T9	1			1			S
9	M	60	24.6	-4.8	T9	1			1			S
10	F	64	22.4	-3.9	T9			1		1		S
11	M	78	21.6	-5.1	T10	1			1			S
12	F	85	22.5	-4.7	T10			1		1		S
13	M	71	23.1	-3.6	T10		1			1		S
14	F	82	22.8	-3.9	T10	1					1	S
15	F	67	21.9	-4.2	T10			1	1			S
16	M	64	20.7	-2.8	T10	1			1			S
17	F	83	25	-3.7	T10	1					1	S
18	F	81	24.6	-4.6	T11	1			1			S
19	M	67	21.3	-3.9	T11		1			1		S
20	M	62	22.9	-3.1	T11	1					1	S
21	F	73	23.6	-4	T11	1					1	S
22	F	69	21.7	-3.8	T11			1	1			S
23	M	78	22.6	-3.2	T11	1				1		M
24	F	61	24.7	-4.5	T12	1			1			S
25	M	66	22.4	-4.9	T12		1		1			S
26	F	84	23.8	-4.1	T12	1				1		S
27	M	78	21.9	-3.8	T12	1					1	M
28	F	70	20.2	-4.3	T12			1			1	S
29	M	69	21.7	-4.5	T12		1			1		S
30	F	84	22.6	-4.7	T12	1			1			S
31	F	82	23.9	-3.9	T12			1	1			S
32	M	76	21.7	-4.6	T12	1				1		S
33	F	77	23.4	-4.5	T12	1					1	S
34	F	82	20.8	-4.4	T12		1			1		M
35	M	64	22.6	-3.7	T12			1		1		S
36	F	67	21.9	-4.9	T12	1					1	S
37	M	73	24.7	-4.8	L1		1				1	S
38	F	65	23.3	-3.9	L1	1			1			S
39	F	80	21.4	-3.6	L1			1		1		S
40	M	81	22.2	-4.4	L1	1					1	M
41	M	66	20.7	-4	L1	1			1			S
42	F	68	24.8	-3.3	L1	1					1	S
43	F	72	23.6	-4.5	L1		1			1		S
44	M	69	22.1	-4.1	L1		1				1	M
45	F	81	23	-3.9	L1			1	1			S
46	M	72	24.6	-4.8	L1	1				1		S
47	F	68	23.5	-4.1	L1		1		1			S
48	M	76	24.7	-4.7	L1	1				1		S
49	F	66	23.8	-3.4	L1	1				1		S
50	F	83	21.6	-3.8	L1	1					1	S
51	M	79	20.1	-4.4	L1			1		1		S
52	F	75	24.6	-5	L2			1	1			S
53	M	63	22.1	-4.6	L2		1			1		M
54	M	74	23.7	-3.1	L2	1			1			S
55	F	82	21.8	-4.6	L2			1			1	S
56	M	70	24.1	-3.9	L2	1					1	S
57	F	76	23.6	-3.7	L2	1				1		S
58	M	64	22.8	-4.1	L2		1		1			S
59	M	66	23.2	-3.3	L2		1		1			S
60	M	73	24.1	-3.7	L2	1				1		S
61	F	82	21.6	-4.6	L2	1					1	S
62	M	80	26.8	-3.8	L3			1	1			S
63	F	64	21.9	-4.1	L3	1					1	S
64	M	66	23.4	-4.7	L3		1			1		S
65	F	78	24.7	-3.6	L3	1			1			S
66	M	73	20.7	-4.2	L3	1					1	S
67	F	69	23.9	-4.5	L3		1			1		S
68	M	78	24.1	-3.7	L3	1					1	S
69	M	70	21.6	-4.1	L4	1			1			S
70	F	77	23.8	-3.9	L4		1			1		S
71	F	69	24.4	-4.4	L4		1		1			S
72	M	76	21.6	-3.7	L4	1			1			M
73	F	81	22.6	-4.5	L4			1			1	S
74	M	68	21.7	-4.5	L4	1				1		S
75	M	75	20.7	-3.6	L4			1			1	S
76	M	73	22.9	-4.1	L4	1					1	S
77	F	78	23.6	-3.6	L5			1	1			S
78	M	80	20.4	-3.9	L5		1			1		S
79	F	69	21.7	-4.2	L5		1			1		S
80	M	63	23.9	-4.3	L5	1			1			S
81	M	69	20.1	-3.9	L5	1			1			S
82	F	81	24.6	-4.7	L5	1					1	S
83	M	72	23.7	-4.2	L5	1					1	S
